# Supplementary material for: Tooth mineralization and histology patterns in extinct and extant snaggletooth sharks, Hemipristis (Carcharhiniformes, Hemigaleidae)—Evolutionary significance or ecological adaptation?
Source: PLoS One. 2018 Aug 8;13(8):e0200951. doi: 10.1371/journal.pone.0200951 (PMC6082511; doi:10.1371/journal.pone.0200951)
Supplement: S1 Table — Two values in voxel size indicate different voxel sizes for the lower (first value) and upper (second value) jaw. (XLSX) [file pone.0200951.s001.xlsx]

## Sheet: Sheet1
Species	Material	Age	Inventory-No	Voxel size [µm]	Source-Voltage [kV]	Source current [µA]	Filter	Exposure time [ms]	Rotation step [°]	Frame averaging
Carcharhinus leucas	tooth	recent	EMRG-Chond-T-15	12.8262	80	100	no filter	650	0.2	3
Carcharhinus melanopterus	jaw	recent	EMRG-Chond-J-3	34.2016	80	100	no filter	650	0.2	3
				34.9141
Carcharhinus obscurus	jaw	recent	EMRG-Chond-J-5	23.1576	80	100	no filter	650	0.2	3
Carcharhinus signatus	jaw	recent	EMRG-Chond-J-4	18.8822	80	100	no filter	650	0.2	3
Chaenogaleus macrostoma	jaw	recent	CD042	18.1696	80	100	no filter	650	0.2	3
				16.0319
Galeocerdo cuvier	jaw	recent	EMRG-Chond-J-13	35.625	80	100	no filter	650	0.2	3
Galeocerdo cuvier	tooth	recent	EMRG-Chond-T-16	14.9639	80	100	no filter	650	0.2	3
Hemigaleus microstoma	jaw	recent	CD043	19.6307	80	100	no filter	650	0.2	3
				16.0319
Hemipristis curvatus	tooth	Eocene	EMRG-Chond-T-17	16.0319	80	100	no filter	650	0.2	3
Hemipristis curvatus	tooth	Eocene	EMRG-Chond-T-18	16.0319	80	100	no filter	650	0.2	3
Hemipristis curvatus	tooth	Eocene	EMRG-Chond-T-19	9.97596	80	100	no filter	650	0.2	3
Hemipristis curvatus	tooth	Eocene	EMRG-Chond-T-20	9.97596	80	100	no filter	650	0.2	3
Hemipristis curvatus	tooth	Eocene	EMRG-Chond-T-21	8.90625	80	100	no filter	650	0.2	3
Hemipristis curvatus	tooth	Eocene	EMRG-Chond-T-22	11.044	80	100	no filter	650	0.2	3
Hemipristis curvatus	tooth	Eocene	EMRG-Chond-T-32	15.0226	100	80	Al 1.0mm	750	0.2	3
Hemipristis curvatus	tooth	Eocene	EMRG-Chond-T-33	15.0226	100	80	Al 1.0mm	750	0.2	3
Hemipristis curvatus	tooth	Eocene	EMRG-Chond-T-34	16.0956	100	80	Al 1.0mm	750	0.2	3
Hemipristis curvatus	tooth	Eocene	EMRG-Chond-T-35	16.0956	100	80	Al 1.0mm	750	0.2	3
Hemipristis elongata	jaw	recent	EMRG-Chond-J-1	24.9382	80	100	no filter	650	0.2	3
				23.513
Hemipristis elongata	jaw	recent	EMRG-Chond-J-2	26.0079	80	100	no filter	650	0.2	3
Hemipristis serra	tooth	Miocene	EMRG-Chond-T-9	12.1137	100	80	Al 1.0mm	750	0.2	3
Hemipristis serra	tooth	Miocene	EMRG-Chond-T-10	18.1696	100	80	Al 1.0mm	750	0.2	3
Hemipristis serra	tooth	Miocene	EMRG-Chond-T-11	15.6765	80	100	no filter	650	0.2	3
Hemipristis serra	tooth	Miocene	EMRG-Chond-T-12	12.1137	80	100	no filter	650	0.2	3
Hemipristis serra	tooth	Miocene	EMRG-Chond-T-29	17.1685	100	80	Al 1.0mm	750	0.2	3
Hemipristis serra	tooth	Miocene	EMRG-Chond-T-30	17.1685	100	80	Al 1.0mm	750	0.2	3
Hemipristis serra	tooth	Miocene	EMRG-Chond-T-31	17.1685	100	80	Al 1.0mm	750	0.2	3
Paragaleus randalli	jaw	recent	CD046	17.1016	80	100	no filter	650	0.2	3
				18.1696
Prionace glauca	jaw	recent	EMRG-Chond-J-6	19.9502	80	100	no filter	650	0.2	3
				18.8822
Rhizoprionodon acutus	jaw	recent	EMRG-Chond-J-7	24.9382	50	160	user filter	1100	0.2	3
				18.1696
Spyhrna zygaena	jaw	recent	EMRG-Chond-J-8	18.1696	50	160	user filter	1100	0.2	3
				21.0199
